# Supplementary material for: SoloTE for improved analysis of transposable elements in single-cell RNA-Seq data using locus-specific expression
Source: Commun Biol. 2022 Oct 6;5:1063. doi: 10.1038/s42003-022-04020-5 (PMC9537157; doi:10.1038/s42003-022-04020-5)
Supplement: Supplementary file 3 — Supplementary Data 1 [file 42003_2022_4020_MOESM3_ESM.xlsx]

## Sheet: SoloTE_2C
TE identifier	log2(Fold change)	Pct.1	Pct.2	Adj. P-value	Cluster
chr18|80020461|80020681|Lx3C:L1:LINE|16.7|+	3.63274	0.798	0.005	0	2C-like
chr18|80017194|80017417|Lx3B:L1:LINE|16.7|+	2.68566	0.706	0.004	0	2C-like
chr18|80030263|80030464|Lx3B:L1:LINE|22.4|+	2.50701	0.697	0.006	0	2C-like
chr18|80013563|80013812|Lx3B:L1:LINE|18.4|+	2.47479	0.697	0.005	0	2C-like
chr16|9874989|9875412|L1-Mus1:L1:LINE|7.8|+	2.337	0.743	0.001	0	2C-like
chr18|80023718|80023941|Lx3B:L1:LINE|17.7|+	2.22868	0.67	0.002	0	2C-like
chr1|13596843|13597144|ORR1A2:ERVL-MaLR:LTR|5.6|+	1.85396	0.615	0.001	0	2C-like
chr4|143948409|143948489|PB1D10:Alu:SINE|33.3|+	1.90475	0.615	0.001	2.75561e-301	2C-like
chr2|10172121|10172428|ORR1A2:ERVL-MaLR:LTR|9.4|-	1.72524	0.596	0.001	1.0374e-295	2C-like
chr1|113368241|113368720|MT2-Mm:ERVL:LTR|2.3|+	1.75462	0.615	0.003	1.19492e-287	2C-like
chrX|78947736|78948251|ERVB4-2-LTR-MM:ERVK:LTR|7.6|+	2.35407	0.569	0	3.62034e-286	2C-like
LTR86A2:ERVL:LTR	1.54703	0.596	0.002	1.97874e-282	2C-like
chr18|80030122|80030199|X7C-LINE:CR1:LINE|30.7|+	2.05264	0.615	0.003	4.5526e-280	2C-like
MT2C-Mm:ERVL:LTR	2.91786	0.771	0.019	3.98062e-261	2C-like
chr14|75841707|75841899|MTA-Mm:ERVL-MaLR:LTR|1.0|+	1.54428	0.541	0.002	8.96472e-258	2C-like
chr15|6545853|6546345|MT2-Mm:ERVL:LTR|0.4|-	1.51324	0.523	0.001	5.59294e-257	2C-like
ORR1A3-int:ERVL-MaLR:LTR	2.00195	0.596	0.006	7.43959e-253	2C-like
chr19|23265304|23265439|ID-B1:B4:SINE|25.5|-	1.74158	0.523	0.001	2.21499e-252	2C-like
chr6|43905565|43911828|L1Md-A:L1:LINE|5.0|-	2.17912	0.486	0	2.22862e-247	2C-like
chr1|30619584|30620272|Lx6:L1:LINE|24.9|-	1.53473	0.477	0	1.4599e-242	2C-like
chr16|32408429|32408536|MT2-Mm:ERVL:LTR|2.8|+	1.08033	0.486	0.001	3.12761e-233	2C-like
chr6|50619363|50619671|Lx3-Mus:L1:LINE|11.5|-	2.01983	0.468	0	5.47492e-233	2C-like
chr12|47543801|47544570|Lx2B2:L1:LINE|19.6|+	1.25515	0.459	0	6.09865e-233	2C-like
chr1|93898924|93899256|IAPLTR4:ERVK:LTR|8.2|+	1.3444	0.477	0.001	7.78203e-233	2C-like
RLTR9B:ERVK:LTR	1.50693	0.505	0.003	4.88818e-230	2C-like
MERVL-2A-int:ERVL:LTR	1.64726	0.642	0.013	7.77429e-228	2C-like
chr19|23264733|23265056|ORR1A4:ERVL-MaLR:LTR|13.2|+	1.34632	0.459	0.001	2.53293e-223	2C-like
chr1|179689614|179689774|L1M2:L1:LINE|30.4|-	1.04624	0.44	0.001	1.20055e-213	2C-like
chr7|73685265|73685447|B2-Mm2:B2:SINE|3.4|-	1.52738	0.394	0	2.17102e-199	2C-like
chr14|75840466|75840957|MT2-Mm:ERVL:LTR|1.0|+	1.17387	0.404	0	2.34474e-199	2C-like
Lx3C:L1:LINE	1.48738	0.587	0.016	9.30039e-185	2C-like
chr8|37480337|37480683|ERVB7-2B-LTR-MM:ERVK:LTR|13.5|+	1.10431	0.312	0	1.58296e-156	2C-like
RMER1B:Other:Other	1.00182	0.495	0.017	1.24333e-139	2C-like
Lx2B:L1:LINE	1.02842	0.486	0.021	6.00013e-124	2C-like
MER89:ERV1:LTR	3.06583	0.358	0.009	2.04089e-114	2C-like
MTEa:ERVL-MaLR:LTR	2.54553	0.752	0.084	5.49467e-114	2C-like
MERVL-int:ERVL:LTR	5.78731	0.872	0.147	3.51737e-106	2C-like
MTA-Mm-int:ERVL-MaLR:LTR	3.18344	0.743	0.103	1.06463e-95	2C-like
RLTR6B-Mm:ERV1:LTR	3.37968	0.706	0.105	3.5388e-83	2C-like
chr8|86919477|86919656|B2-Mm2:B2:SINE|10.6|+	1.19928	0.239	0.004	8.75467e-83	2C-like
ORR1A1:ERVL-MaLR:LTR	1.41114	0.651	0.084	5.32362e-82	2C-like
MT2-Mm:ERVL:LTR	6.67437	0.991	0.397	3.75632e-78	2C-like
IAPLTR4:ERVK:LTR	1.74021	0.651	0.097	5.18668e-74	2C-like
MT2B1:ERVL:LTR	1.3766	0.532	0.068	3.65931e-64	2C-like
L1M:L1:LINE	1.45952	0.312	0.022	7.6309e-56	2C-like
ORR1A0:ERVL-MaLR:LTR	2.20691	0.716	0.178	2.35444e-52	2C-like
MYSERV6-int:ERVK:LTR	2.53956	0.743	0.242	3.15163e-45	2C-like
MTA-Mm:ERVL-MaLR:LTR	2.53161	0.826	0.392	5.1294e-41	2C-like
PB1D10:Alu:SINE	1.80859	0.697	0.239	4.00283e-37	2C-like
MYSERV16-I-int:ERVK:LTR	2.12695	0.541	0.143	1.26935e-32	2C-like
ORR1A2:ERVL-MaLR:LTR	1.82655	0.725	0.317	3.1713e-31	2C-like
L1Md-A:L1:LINE	1.72518	0.817	0.467	9.16591e-28	2C-like
B1-Mur2:Alu:SINE	1.01426	0.642	0.229	1.83143e-27	2C-like
Lx3-Mus:L1:LINE	1.44272	0.541	0.163	1.21617e-26	2C-like
B4A:B4:SINE	2.25596	0.789	0.449	9.20729e-26	2C-like
ERVB4-2-LTR-MM:ERVK:LTR	1.95512	0.541	0.148	3.75957e-25	2C-like
L1Md-F3:L1:LINE	1.46527	0.789	0.501	5.36668e-25	2C-like
Lx8:L1:LINE	1.34756	0.679	0.303	3.89449e-24	2C-like
B3A:B2:SINE	1.38695	0.752	0.406	8.81663e-23	2C-like
B4:B4:SINE	2.24836	0.826	0.488	1.72645e-21	2C-like
L1-Mus2:L1:LINE	1.03223	0.697	0.365	1.03306e-20	2C-like
chr14|42296730|42296919|B2-Mm1a:B2:SINE|3.7|+	1.32013	0.486	0.157	6.43582e-20	2C-like
B2-Mm2:B2:SINE	2.29544	0.899	0.621	8.22793e-20	2C-like
B1-Mm:Alu:SINE	1.55657	0.872	0.566	8.81673e-19	2C-like
B3:B2:SINE	1.735	0.789	0.485	1.35977e-18	2C-like
chr9|109931137|109931280|B1-Mm:Alu:SINE|2.1|-	1.37297	0.697	0.331	1.68988e-18	2C-like
Lx7:L1:LINE	1.22728	0.734	0.4	2.8517e-18	2C-like
L1M5:L1:LINE	1.10426	0.541	0.208	3.7069e-17	2C-like
L1-Mur3:L1:LINE	1.3738	0.716	0.421	1.17706e-16	2C-like
RLTR10C:ERVK:LTR	1.07947	0.514	0.188	2.17449e-16	2C-like
L1-Mur2:L1:LINE	1.27171	0.716	0.422	1.47977e-15	2C-like
B1-Mus2:Alu:SINE	1.32063	0.89	0.615	2.95959e-15	2C-like
chr6|76618446|76618634|B2-Mm1t:B2:SINE|2.6|+	1.82326	0.734	0.379	5.47548e-15	2C-like
B2-Mm1a:B2:SINE	2.0259	0.963	0.871	5.55295e-15	2C-like
ORR1A4:ERVL-MaLR:LTR	1.18363	0.679	0.347	7.67778e-15	2C-like
ORR1B1:ERVL-MaLR:LTR	1.45707	0.633	0.32	3.33322e-14	2C-like
MER5A:hAT-Charlie:DNA	2.01892	0.716	0.406	9.0443e-14	2C-like
MYSERV-int:ERVK:LTR	1.1861	0.367	0.109	1.0856e-13	2C-like
B2-Mm1t:B2:SINE	2.05043	0.936	0.825	1.41838e-13	2C-like
chr6|72786073|72786264|B2-Mm1t:B2:SINE|3.1|+	1.57716	0.422	0.153	4.69649e-13	2C-like
chr17|47746852|47746905|B4:B4:SINE|30.0|-	1.41538	0.422	0.152	1.17804e-12	2C-like
chr17|47746661|47746851|B2-Mm1a:B2:SINE|5.2|-	1.4154	0.422	0.152	1.18023e-12	2C-like
chrX|152285329|152285519|B2-Mm1a:B2:SINE|1.1|-	1.19985	0.486	0.202	1.20794e-12	2C-like
chrX|152285520|152285608|Lx2A1:L1:LINE|8.5|-	1.19985	0.486	0.202	1.20794e-12	2C-like
chr8|85354439|85354630|B2-Mm1t:B2:SINE|3.1|+	1.31739	0.587	0.279	1.57857e-12	2C-like
chr11|104283174|104283331|B3A:B2:SINE|28.6|+	1.77009	0.642	0.331	3.49975e-12	2C-like
chr11|104283336|104283490|B2-Mm1a:B2:SINE|3.2|+	1.76988	0.642	0.331	3.52424e-12	2C-like
URR1A:hAT-Charlie:DNA	1.08022	0.413	0.146	1.1265e-11	2C-like
chrX|144243561|144243744|B2-Mm1a:B2:SINE|2.7|+	1.744	0.587	0.306	1.97625e-11	2C-like
chr4|124690382|124690449|B3:B2:SINE|19.3|-	1.57045	0.523	0.245	3.95259e-11	2C-like
chr4|124690450|124690642|B2-Mm1a:B2:SINE|1.6|+	1.57602	0.523	0.247	4.02337e-11	2C-like
MTD:ERVL-MaLR:LTR	1.08672	0.743	0.465	6.05311e-11	2C-like
chr1|182082862|182083053|B2-Mm1t:B2:SINE|2.6|-	1.04926	0.422	0.166	7.95639e-11	2C-like
ORR1B1-int:ERVL-MaLR:LTR	1.21018	0.67	0.382	1.21315e-10	2C-like
chr1|17788322|17788512|B2-Mm1a:B2:SINE|1.6|-	1.71061	0.596	0.339	3.70531e-09	2C-like
chr12|100916177|100916369|B2-Mm1a:B2:SINE|2.6|+	1.60449	0.596	0.326	5.01768e-09	2C-like
L1VL2:L1:LINE	1.22568	0.596	0.338	5.68174e-09	2C-like
chr13|100581079|100581272|B2-Mm1a:B2:SINE|3.1|-	1.38153	0.587	0.323	7.69344e-09	2C-like
chr13|100581273|100581362|B4A:B4:SINE|28.4|-	1.38131	0.587	0.323	7.69344e-09	2C-like
LTR72-RN:ERV1:LTR	1.48876	0.587	0.325	9.39604e-09	2C-like
chr14|118027003|118027193|B2-Mm1a:B2:SINE|2.6|+	1.54047	0.459	0.22	3.74804e-07	2C-like
chr1|164024891|164025081|B2-Mm1a:B2:SINE|3.1|-	1.1926	0.633	0.366	4.638e-07	2C-like
Lx9:L1:LINE	1.18919	0.661	0.405	2.274e-06	2C-like
chrX|161127354|161127556|B2-Mm1a:B2:SINE|3.6|-	1.67762	0.486	0.274	1.99852e-05	2C-like
chr6|74500672|74501401|L1-Mur2:L1:LINE|21.9|+	1.34603	0.413	0.199	4.65307e-05	2C-like
chr6|74501405|74501597|B2-Mm1a:B2:SINE|1.6|+	1.34603	0.413	0.199	4.65307e-05	2C-like

## Sheet: scTE_2C
TE identifier	log2(Fold change)	Pct.1	Pct.2	Adj. P-value	Cluster
ETnERV2-int	1.29754	0.853	0.399	1.879e-38	2C-like
IAPLTR4	1.91348	0.895	0.712	3.02797e-27	2C-like
L2c	1.09832	1	0.986	8.62009e-53	Non_2C
LTR86A2	3.19878	0.874	0.054	1.44287e-247	2C-like
Lx2A	1.28055	0.713	0.317	1.21368e-30	2C-like
Lx2A1	1.00387	0.951	0.831	8.20892e-28	2C-like
Lx2B2	1.49458	0.972	0.907	5.76276e-29	2C-like
Lx3B	3.00822	0.979	0.986	1.41644e-65	2C-like
Lx3C	2.73533	0.979	0.878	1.76449e-65	2C-like
MER5B	1.00074	0.88	0.636	1.64553e-26	Non_2C
MER89	2.73148	0.531	0.165	6.0124e-31	2C-like
MERVL-int	5.66828	0.986	0.656	6.23111e-86	2C-like
MIR3	1.36429	0.999	0.937	1.09884e-62	Non_2C
MIRb	1.18017	1	1	1.81331e-60	Non_2C
MIRc	1.07705	1	0.958	2.39853e-47	Non_2C
MMVL30-int	1.49641	0.879	0.832	0.000339951	Non_2C
MT-int	1.83675	0.86	0.451	4.47671e-40	2C-like
MYSERV6-int	1.15299	0.986	0.98	1.86226e-15	2C-like
ORR1A0	1.85548	0.972	0.794	9.18217e-47	2C-like
ORR1A0-int	1.21432	0.797	0.375	4.0819e-32	2C-like
ORR1A2	1.06196	1	1	3.63968e-33	2C-like
ORR1A3-int	1.8906	0.923	0.532	1.92046e-47	2C-like
PB1D9	1.04401	1	1	9.36108e-63	Non_2C
RLTR1B-int	1.17489	0.983	0.909	7.64477e-23	Non_2C
RLTR31M	1.47902	0.629	0.078	1.44181e-98	2C-like
RLTR9B	2.58521	0.825	0.123	1.32681e-130	2C-like
RLTR9D	1.39143	0.727	0.341	2.53157e-24	2C-like
RMER2	1.5588	0.853	0.333	1.41654e-55	2C-like

## Sheet: SoloTE_EGC
TE identifier	log2(Fold change)	Pct.1	Pct.2	Adj. P-value	Cluster
chrY|18989629|18990627|L1PA7:L1:LINE|8.4|+	1.03891	0.622	0.136	3.27968e-147	Cancer
chr8|61579930|61580458|THE1D-int:ERVL-MaLR:LTR|11.3|-	1.1622	0.781	0.306	2.29625e-135	Cancer
chr5|102809236|102809391|FLAM-C:Alu:SINE|15.2|+	3.54334	0.505	0.019	1.22514e-215	Enteroendocrine
chr4|168850524|168850831|AluSp:Alu:SINE|8.6|-	3.32421	0.462	0.043	1.20858e-134	Enteroendocrine
AluSz:Alu:SINE	1.01534	0.871	0.893	1.04679e-48	Enteroendocrine
chr11|60713910|60714223|AluYb8:Alu:SINE|1.7|-	1.19489	0.115	0.003	8.36183e-47	Enteroendocrine
chr11|65499662|65499925|L1M4c:L1:LINE|31.3|+	1.40178	0.71	0.646	7.96419e-25	Enteroendocrine
AluYb8:Alu:SINE	1.32685	0.753	0.8	7.23329e-15	Enteroendocrine
AluSz6:Alu:SINE	1.08347	0.634	0.652	2.4802e-12	Enteroendocrine
chr16|68738937|68739132|AluJo:Alu:SINE|16.8|-	1.73993	0.33	0.216	1.06049e-06	Enteroendocrine
chr16|68739133|68739437|AluSg:Alu:SINE|8.5|+	1.70398	0.312	0.214	9.49035e-05	Enteroendocrine
chr7|131069821|131070131|AluY:Alu:SINE|6.4|+	2.8241	0.224	0.003	5.78929e-104	Non_epithelial
chr1|24950926|24951226|AluSc5:Alu:SINE|9.6|+	2.37218	0.134	0	2.0499e-79	Non_epithelial
AluY:Alu:SINE	1.44323	0.993	0.976	3.4218e-56	Non_epithelial
chr7|131069606|131069820|HAL1:L1:LINE|26.5|+	1.97356	0.127	0.002	8.5275e-56	Non_epithelial
chr7|130993672|130993962|AluJo:Alu:SINE|12.4|+	1.94731	0.112	0.001	2.60347e-53	Non_epithelial
AluSx:Alu:SINE	1.18556	0.963	0.951	3.33334e-47	Non_epithelial
chr9|128342769|128342913|MIR3:MIR:SINE|28.7|-	2.54941	0.866	0.686	3.02773e-45	Non_epithelial
AluSz:Alu:SINE	1.34974	0.925	0.889	9.0823e-42	Non_epithelial
AluYa5:Alu:SINE	1.39963	0.881	0.905	1.24667e-27	Non_epithelial
chr17|78765974|78766099|FLAM-C:Alu:SINE|11.9|+	1.76534	0.112	0.008	7.3096e-21	Non_epithelial
chr4|77796800|77797126|AluJb:Alu:SINE|13.5|+	1.92908	0.112	0.01	1.72926e-17	Non_epithelial
AluSp:Alu:SINE	1.21416	0.791	0.821	6.90897e-17	Non_epithelial
AluSq2:Alu:SINE	1.19286	0.731	0.821	2.14715e-10	Non_epithelial

## Sheet: scTE_EGC
TE identifier	log2(Fold change)	Pct.1	Pct.2	Adj. P-value	Cluster
Charlie7a	1.61874	0.488	0.348	6.37482e-19	Enteroendocrine
L1MA9	1.03558	0.871	0.904	2.44816e-16	Non_epithelial
Tigger18a	1.48203	0.475	0.411	0.00676226	Non_epithelial

## Sheet: SoloTE_AD
TE identifier	log2(Fold change)	Pct.1	Pct.2	Adj. P-value	Cluster
B1-Mus2:Alu:SINE	1.0998	0.999	0.783	0	H
B1-Mm:Alu:SINE	1.05058	0.998	0.754	0	H
B1-Mus1:Alu:SINE	1.0342	0.999	0.767	0	H
MT2B:ERVL:LTR	1.01456	0.745	0.517	0	H
MusHAL1:L1:LINE	1.36135	0.759	0.111	0	3
chr14|105919204|105919261|Arthur1B:hAT-Tip100:DNA|31.0|-	1.24248	0.657	0.068	0	3
chr7|55428645|55428856|RLTR14-int:ERV1:LTR|17.9|+	1.15564	0.636	0.073	0	3
Lx5:L1:LINE	1.08437	0.703	0.691	3.98414e-146	4
LTR88c:Gypsy:LTR	1.25346	0.348	0.321	2.82229e-14	4
chr16|35686283|35686429|B1-Mur1:Alu:SINE|21.2|-	1.5017	0.321	0.017	0	7
chr8|122561208|122567410|RLTR4-MM-int:LTR|33.4|+	2.30647	0.367	0.006	0	9
MMERGLN-int:ERV1:LTR	2.00849	0.335	0.009	0	9
chr17|36145475|36145596|B1-Mus1:Alu:SINE|11.5|+	1.65792	0.514	0.051	8.83357e-277	9
MMERGLN-LTR:ERV1:LTR	2.19224	0.435	0.039	1.41952e-252	9
RLTR4-Mm:ERV1:LTR	1.24925	0.965	0.888	2.47381e-56	9
RLTR4-MM-int:LTR	2.10117	0.882	0.89	2.8056e-18	9
chr9|110109672|110110314|RMER19B:ERVK:LTR|18.7|+	2.08242	0.128	0.005	1.28842e-137	10
chr6|3200641|3200778|B2-Mm2:B2:SINE|25.0|-	2.25465	0.161	0.009	2.17226e-134	10
L1MdTf-I:L1:LINE	1.17343	0.966	0.973	5.58354e-23	10
chr16|57212037|57212159|RSINE1:B4:SINE|27.9|-	1.37313	0.164	0.083	0.00339454	10
chr13|55334595|55335474|RLTR4-MM-int:LTR|31.6|+	4.33997	0.773	0	0	12
chr14|91884755|91885323|RLTR6-Mm:ERV1:LTR|5.7|+	3.825	0.773	0	0	12
chr13|14196101|14197047|MMVL30-int:ERV1:LTR|10.2|+	3.67075	0.773	0	0	12
chr2|85850484|85851460|MMVL30-int:ERV1:LTR|7.1|+	3.07474	0.5	0	0	12
chr4|149521234|149521867|MMVL30-int:ERV1:LTR|6.4|-	2.80911	0.727	0.001	0	12
chr4|134999185|134999275|PB1D7:Alu:SINE|18.9|-	2.72446	0.636	0.001	0	12
chr14|31839099|31839997|MMVL30-int:ERV1:LTR|5.9|+	2.66868	0.545	0	0	12
chr13|55332838|55334405|MMVL30-int:ERV1:LTR|4.2|+	2.65247	0.636	0	0	12
chr4|149520020|149520901|RLTR4-MM-int:LTR|33.0|-	2.64936	0.682	0.001	0	12
chr2|85851461|85852378|RLTR4-MM-int:LTR|33.1|+	2.62358	0.455	0.001	0	12
chr11|61255664|61255784|LTR65:ERV1:LTR|26.1|+	2.60552	0.773	0	0	12
chr2|22902230|22902786|MMVL30-int:ERV1:LTR|6.2|-	2.54813	0.545	0.001	0	12
chr14|31840008|31840075|RLTR4-MM-int:LTR|29.4|+	2.36645	0.455	0	0	12
chr13|55335475|55335696|MMVL30-int:ERV1:LTR|0.9|+	2.28622	0.636	0	0	12
chr2|22902150|22902217|RLTR4-MM-int:LTR|27.9|-	2.09531	0.5	0	0	12
chr4|149521119|149521233|RLTR4-MM-int:LTR|26.0|-	1.66776	0.455	0	0	12
chr2|22902835|22903187|MMVL30-int:ERV1:LTR|6.2|-	1.57752	0.364	0	0	12
chr14|31840074|31840943|RLTR4-MM-int:LTR|33.0|+	1.56613	0.273	0	0	12
chr13|14197237|14197347|RLTR4-MM-int:LTR|27.4|+	1.53275	0.455	0	0	12
chr4|84449827|84449973|B1-Mm:Alu:SINE|2.7|+	1.48474	0.364	0	0	12
chrX|31787472|31788393|RLTR4-MM-int:LTR|32.6|+	1.40969	0.409	0	0	12
chr11|61262226|61262372|B1-Mur4:Alu:SINE|14.3|-	1.39752	0.318	0	0	12
chr2|85852390|85852543|MMVL30-int:ERV1:LTR|2.6|+	1.37356	0.318	0	0	12
chr18|26138500|26139387|MMVL30-int:ERV1:LTR|6.3|-	1.32383	0.273	0	0	12
chr13|14197129|14197242|RLTR4-MM-int:LTR|28.6|+	1.31706	0.364	0	0	12
chr7|82029498|82030181|MLTR18D-MM:ERVK:LTR|22.4|-	1.29717	0.318	0	0	12
chr13|38545170|38545347|MER5C:hAT-Charlie:DNA|28.3|-	1.25586	0.227	0	0	12
chr2|150546073|150546803|RLTR4-MM-int:LTR|34.1|-	1.22137	0.409	0	0	12
chr11|61255013|61255384|MTD:ERVL-MaLR:LTR|20.0|+	1.20555	0.364	0	0	12
chr4|134976366|134976459|B1-Mur3:Alu:SINE|9.6|-	1.18379	0.182	0	0	12
chr10|47330126|47331019|MMVL30-int:ERV1:LTR|5.3|+	1.16734	0.227	0	0	12
chr16|37599418|37599539|B1-Mur2:Alu:SINE|18.9|+	1.14367	0.318	0	0	12
chr10|20596984|20597221|B4A:B4:SINE|31.9|-	1.11018	0.136	0	0	12
chr16|37612095|37612240|B1-Mus2:Alu:SINE|5.5|-	1.10378	0.273	0	0	12
chr3|135014665|135014782|B2-Mm2:B2:SINE|6.8|+	1.09861	0.318	0	0	12
chr10|20584077|20584202|B1-Mus1:Alu:SINE|5.6|-	1.09077	0.182	0	0	12
chr16|37615737|37615920|B2-Mm2:B2:SINE|6.0|+	1.02405	0.273	0	0	12
chr1|15533204|15537768|L1MdMus-I:L1:LINE|6.4|+	1.02041	0.273	0	0	12
chr11|88592789|88592923|RSINE1:B4:SINE|31.9|+	1.27987	0.409	0.002	1.24591e-301	12
chr18|61327304|61327451|B1-Mus2:Alu:SINE|4.1|-	1.7364	0.455	0.004	3.55081e-236	12
RLTR6C-Mm:ERV1:LTR	1.9494	0.591	0.02	1.40726e-74	12
chr9|110109672|110110314|RMER19B:ERVK:LTR|18.7|+	1.77455	0.318	0.007	1.31279e-64	12
RLTR6B-Mm:ERV1:LTR	3.38064	0.955	0.102	4.06602e-40	12
chr6|3200641|3200778|B2-Mm2:B2:SINE|25.0|-	1.95149	0.273	0.011	1.04597e-26	12
RLTR6-int:ERV1:LTR	1.35566	0.409	0.027	8.45181e-23	12
RLTR6-Mm:ERV1:LTR	6.25368	0.955	0.238	3.21226e-19	12
MMVL30-int:ERV1:LTR	6.79848	0.955	0.584	1.05627e-09	12
chr13|45022787|45023050|L1MdA-I:L1:LINE|1.1|+	1.26175	0.182	0.011	2.67539e-09	12
RLTR4-MM-int:LTR	3.63695	1	0.89	6.30214e-08	12
RLTR25B:ERVK:LTR	1.07532	0.318	0.052	0.00175079	12
chr10|22139352|22139988|ETnERV2-int:ERVK:LTR|9.8|-	1.03148	0.273	0.045	0.02247	12

## Sheet: scTE_AD
TE identifier	log2(Fold change)	Pct.1	Pct.2	Adj. P-value	Cluster
OldhAT1	0.801927	0.884	0.948	1.50595e-145	5			*In this table, a threshold of 0.75 log2(Fold change) was used.
