# Supplementary material for: SoloTE for improved analysis of transposable elements in single-cell RNA-Seq data using locus-specific expression
Source: Commun Biol. 2022 Oct 6;5:1063. doi: 10.1038/s42003-022-04020-5 (PMC9537157; doi:10.1038/s42003-022-04020-5)
Supplement: Supplementary file 4 — Supplementary Data 2 [file 42003_2022_4020_MOESM4_ESM.xlsx]

## Sheet: 2C
TE	Gene	Model P-value	Correlation	Panther Protein Class	Panther GO Biological Process
chr8|86919477|86919656|B2-Mm2:B2:SINE|10.6|+	Gm27167	8.20933e-193	0.907636
chr14|75840466|75840957|MT2-Mm:ERVL:LTR|1.0|+	Gm4285	9.16125e-07	-0.117744
chr14|75841707|75841899|MTA-Mm:ERVL-MaLR:LTR|1.0|+	Gm4285	3.16316e-05	-0.0765626
chr6|76618446|76618634|B2-Mm1t:B2:SINE|2.6|+	Gm9008	4.30915e-20	-0.0542079	ubiquitin-protein ligase(PC00234)	protein ubiquitination(GO:0016567);ubiquitin-dependent protein catabolic process(GO:0006511)
SoloTE-chrX-152285329-152285519-B2-Mm1a:B2:SINE|1.1|-	Kantr	0.000108177	-0.122941
SoloTE-chrX-152285520-152285608-Lx2A1:L1:LINE|8.5|-	Kantr	0.000108177	-0.122941
chr9|109931137|109931280|B1-Mm:Alu:SINE|2.1|-	Map4	1.83499e-45	0.0742607		neuron projection development(GO:0031175);microtubule cytoskeleton organization(GO:0000226)
chr11|104283174|104283331|B3A:B2:SINE|28.6|+	Mapt	0.0111734	-0.145692		neuron projection development(GO:0031175);microtubule cytoskeleton organization(GO:0000226)
chr11|104283336|104283490|B2-Mm1a:B2:SINE|3.2|+	Mapt	0.0112269	-0.145692		neuron projection development(GO:0031175);microtubule cytoskeleton organization(GO:0000226)
chr13|100581273|100581362|B4A:B4:SINE|28.4|-	Marveld2	4.09942e-15	-0.0818411	general transcription factor(PC00259)	positive regulation of transcription elongation from RNA polymerase II promoter(GO:0032968);bicellular tight junction assembly(GO:0070830);snRNA transcription by RNA polymerase II(GO:0042795);transcription elongation from RNA polymerase II promoter(GO:0006368)
chr13|100581079|100581272|B2-Mm1a:B2:SINE|3.1|-	Marveld2	4.05849e-15	-0.0818693	general transcription factor(PC00259)	positive regulation of transcription elongation from RNA polymerase II promoter(GO:0032968);bicellular tight junction assembly(GO:0070830);snRNA transcription by RNA polymerase II(GO:0042795);transcription elongation from RNA polymerase II promoter(GO:0006368)
chr4|143948409|143948489|PB1D10:Alu:SINE|33.3|+:1.0000000	Pramef25	0.0448832	0.522747
SoloTE-chrX-161127354-161127556-B2-Mm1a:B2:SINE|3.6|-	Scml2	1.06724e-06	-0.122358	chromatin/chromatin-binding, or -regulatory protein(PC00077)
chr6|72786073|72786264|B2-Mm1t:B2:SINE|3.1|+	Tcf7l1	8.68151e-12	0.040851	DNA-binding transcription factor(PC00218)	canonical Wnt signaling pathway(GO:0060070);transcription by RNA polymerase II(GO:0006366);regulation of transcription by RNA polymerase II(GO:0006357)
chr17|47746852|47746905|B4:B4:SINE|30.0|-	Tfeb	9.39867e-13	-0.234302		transcription by RNA polymerase II(GO:0006366);regulation of transcription by RNA polymerase II(GO:0006357)
chr17|47746661|47746851|B2-Mm1a:B2:SINE|5.2|-	Tfeb	9.60004e-13	-0.23447		transcription by RNA polymerase II(GO:0006366);regulation of transcription by RNA polymerase II(GO:0006357)
chr4|124690382|124690449|B3:B2:SINE|19.3|-	Utp11l	9.52689e-31	0.121389
chr4|124690450|124690642|B2-Mm1a:B2:SINE|1.6|+	Utp11l	3.79962e-31	0.124361

## Sheet: EarlyGC
TE	Gene	Model P-value	Correlation	Panther Protein Class	Panther GO Biological Process
chr16|68738937|68739132|AluJo:Alu:SINE|16.8|-	CDH1	0.000284223	-0.329048	cadherin(PC00057)	adherens junction organization(GO:0034332);cell-cell junction assembly(GO:0007043);multicellular organism development(GO:0007275);cell morphogenesis(GO:0000902);cell-cell adhesion via plasma-membrane adhesion molecules(GO:0098742)
chr16|68739133|68739437|AluSg:Alu:SINE|8.5|+	CDH1	0.000353729	-0.340599	cadherin(PC00057)	adherens junction organization(GO:0034332);cell-cell junction assembly(GO:0007043);multicellular organism development(GO:0007275);cell morphogenesis(GO:0000902);cell-cell adhesion via plasma-membrane adhesion molecules(GO:0098742)
chr7|131069606|131069820|HAL1:L1:LINE|26.5|+	LINC-PINT	0.0153286	-0.174355
chr11|65499662|65499925|L1M4c:L1:LINE|31.3|+	MALAT1	5.56443e-05	0.788033
chr5|102809236|102809391|FLAM-C:Alu:SINE|15.2|+	PAM	1.03374e-15	-0.223409	oxygenase(PC00177)
chr1|24950926|24951226|AluSc5:Alu:SINE|9.6|+	RUNX3	3.67781e-11	-0.396268	Runt transcription factor(PC00254)	regulation of cell differentiation(GO:0045595);neuron differentiation(GO:0030182);hemopoiesis(GO:0030097);transcription by RNA polymerase II(GO:0006366);regulation of transcription by RNA polymerase II(GO:0006357)
chr9|128342769|128342913|MIR3:MIR:SINE|28.7|-	SLC27A4	5.39075e-07	0.310869	secondary carrier transporter(PC00258)	fatty acid catabolic process(GO:0009062);long-chain fatty acid transport(GO:0015909);monocarboxylic acid transport(GO:0015718);response to nutrient(GO:0007584);very long-chain fatty acid metabolic process(GO:0000038)

## Sheet: AD
TE	Gene	Model P-value	Correlation	Panther Protein Class	Panther GO Biological Process
chr2|85850484|85851460|MMVL30-int:ERV1:LTR|7.1|+	Olfr1033	0.0119594	-0.62894	transmembrane signal receptor(PC00197)	sensory perception of chemical stimulus(GO:0007606);G protein-coupled receptor signaling pathway(GO:0007186)
chr7|55428645|55428856|RLTR14-int:ERV1:LTR|17.9|+	Siglech	8.47407e-19	0.776953	immunoglobulin superfamily cell adhesion molecule(PC00125)	cell adhesion(GO:0007155)
